# Supplementary material for: A deep learning approach for complex microstructure inference
Source: Nat Commun. 2021 Nov 1;12:6272. doi: 10.1038/s41467-021-26565-5 (PMC8560760; doi:10.1038/s41467-021-26565-5)
Supplement: Supplementary file 3 — Source data [file 41467_2021_26565_MOESM3_ESM.xlsx]

## Sheet: Figure 3a
Figure 3a
	Training tile size in µm	Training tile size in pixel	mIoU	mIoU	mIoU scatter	mIoU scatter
			Evaluated on tiles	Evaluated on native resolution images	Evaluated on tiles	Evaluated on native resolution images
	8.1024	64	0.71577	0.77319	0.01008	0.01332
	12.1536	96	0.74584	0.78233	0.01712	0.00898
	16.2048	128	0.755	0.782	0.00973	0.01149
	24.3072	192	0.769	0.788	0.01071	0.01013
	32.4096	256	0.777	0.792	0.00965	0.00831
	64.8192	512	0.782	0.789	0.00968	0.00924

## Sheet: Figure 3b
Figure 3b
	Lath width in µm (middle point)	Counts	Cumulative percentage
	0.5	16	3.79147
	1.5	106	28.9099
	2.5	118	56.872
	3.5	82	76.3033
	4.5	52	88.6256
	5.5	23	94.0758
	6.5	14	97.3934
	7.5	6	98.8152
	8.5	3	99.5261
	9.5	1	99.763
	10.5	0	99.763
	11.5	0	99.763
	12.5	1	100
	Lath-bainite instance equivalent diameter in µm (middle point)	Counts	Cumulative percentage
	5	17	7.8341
	15	87	47.9263
	25	35	64.0553
	35	23	74.6544
	45	19	83.4101
	55	13	89.4009
	65	15	96.3134
	75	5	98.6175
	85	2	99.5392
	95	0	99.5392
	105	1	100
	115	0	100

## Sheet: Supplemental Figure
Supplemental Figure
		Fold = 1	Fold = 2	Fold = 3	Fold = 4	Fold = 5
	MIoU Foreground Model 1	0.8071	0.7801	0.7835	0.7759	0.7833
	MIoU Foreground Model 2v	0.804307	0.776349	0.781545	0.77034	0.783279
